# Supplementary material for: Exploring the Molecular Mechanisms of Resistance to Prochloraz by Lasiodiplodia theobromae Isolated from Mango
Source: J Fungi (Basel). 2024 Oct 31;10(11):757. doi: 10.3390/jof10110757 (PMC11595241; doi:10.3390/jof10110757)
Supplement: Supplementary file 1 [file jof-10-00757-s001.zip]

Archive with 1 entries (1 files):
- jof-3267988-supplementary.pdf
